# Supplementary material for: Interaction of Brain-Derived Neurotrophic Factor with the Effects of Chronic Methamphetamine on Prepulse Inhibition in Mice Is Independent of Dopamine D3 Receptors
Source: Biomedicines. 2023 Aug 17;11(8):2290. doi: 10.3390/biomedicines11082290 (PMC10452514; doi:10.3390/biomedicines11082290)
Supplement: Supplementary file 1 [file biomedicines-11-02290-s001.zip]

Archive with 1 entries (1 files):
- biomedicines-2560052-supplementary.pdf
